# Supplementary material for: Ambivalent role of pFAK-Y397 in serous ovarian cancer-a study of the OVCAD consortium
Source: Mol Cancer. 2014 Mar 21;13:67. doi: 10.1186/1476-4598-13-67 (PMC3998046; doi:10.1186/1476-4598-13-67)
Supplement: Additional file 4: Table S1 — List of the 227 down-regulated, 300 mixed (partly down- and partly up-regulated), and 414 up-regulated gene sets (FDR < 5%; totaling in 862 gene sets) found as significantly deregulated by pFAK abundance (cf. Additonal file 3: Figure S3). [file 1476-4598-13-67-S4.xls]

## Sheet: GSEA_romer_mean
Gene Set	NGenes	Up	Down	Mixed
SWEET_KRAS_TARGETS_DN	26	0.0128987	0.987201	0.00509949
PASQUALUCCI_LYMPHOMA_BY_GC_STAGE_UP	236	0.0186981	0.981402	0.00559944
CHAUHAN_RESPONSE_TO_METHOXYESTRADIOL_DN	97	0.0284972	0.971603	0.00629937
PROTEIN_TARGETING_TO_MEMBRANE	10	0.0124988	0.987601	0.00629937
DNA_CATABOLIC_PROCESS	21	0.0308969	0.969203	0.00659934
module_540	8	0.0129987	0.987101	0.00679932
KEGG_VIRAL_MYOCARDITIS	64	0.029997	0.970103	0.0069993
KEGG_ALLOGRAFT_REJECTION	33	0.0126987	0.987401	0.00719928
SANA_RESPONSE_TO_IFNG_UP	61	0.0142986	0.985801	0.00739926
module_143	11	0.00259974	0.9975	0.00739926
XU_HGF_SIGNALING_NOT_VIA_AKT1_48HR_UP	29	0.0243976	0.975702	0.00759924
REACTOME_PHOSPHORYLATION_OF_CD3_AND_TCR_ZETA_CHAINS	19	0.00559944	0.994501	0.0089991
MARTORIATI_MDM4_TARGETS_NEUROEPITHELIUM_UP	91	0.0354965	0.964604	0.00919908
DIRMEIER_LMP1_RESPONSE_LATE_UP	43	0.0425957	0.957504	0.00969903
GHO_ATF5_TARGETS_DN	14	0.00949905	0.990601	0.00969903
NUTT_GBM_VS_AO_GLIOMA_UP	44	0.0115988	0.988501	0.0125987
module_144	8	0.0049995	0.9951	0.0125987
NIELSEN_LEIOMYOSARCOMA_UP	5	0.0215978	0.978502	0.0128987
XU_RESPONSE_TO_TRETINOIN_DN	8	0.0142986	0.985901	0.0131987
RADAEVA_RESPONSE_TO_IFNA1_UP	31	0.0019998	0.9981	0.0148985
KEGG_GRAFT_VERSUS_HOST_DISEASE	33	0.0129987	0.987101	0.0151985
ENDOPLASMIC_RETICULUM	265	0.0113989	0.988701	0.0151985
NEGATIVE_REGULATION_OF_PHOSPHATE_METABOLIC_PROCESS	13	0.0361964	0.963904	0.0153985
NIELSEN_SYNOVIAL_SARCOMA_DN	8	0.0441956	0.955904	0.0159984
module_307	24	0.0209979	0.979102	0.0160984
SIG_INSULIN_RECEPTOR_PATHWAY_IN_CARDIAC_MYOCYTES	45	0.0313969	0.968703	0.0166983
NUCLEASE_ACTIVITY	51	0.0239976	0.976102	0.0167983
CHARAFE_BREAST_CANCER_BASAL_VS_MESENCHYMAL_UP	102	0.0261974	0.973903	0.0172983
module_293	10	0.00819918	0.991901	0.0178982
DEOXYRIBONUCLEASE_ACTIVITY	21	0.0110989	0.989001	0.0193981
TARTE_PLASMA_CELL_VS_B_LYMPHOCYTE_UP	74	0.00149985	0.9986	0.019698
LANDIS_BREAST_CANCER_PROGRESSION_UP	40	0.00059994	0.9995	0.0210979
DNA_FRAGMENTATION_DURING_APOPTOSIS	12	0.0144986	0.985601	0.0220978
GRANDVAUX_IFN_RESPONSE_NOT_VIA_IRF3	11	0.0079992	0.992101	0.0243976
HUPER_BREAST_BASAL_VS_LUMINAL_DN	55	0.0161984	0.983902	0.0251975
REACTOME_INITIAL_TRIGGERING_OF_COMPLEMENT	30	0.020098	0.980002	0.0259974
REACTOME_TRANSLOCATION_OF_ZAP70_TO_IMMUNOLOGICAL_SYNAPSE	17	0.0313969	0.968703	0.0262974
REACTOME_COMPLEMENT_CASCADE	37	0.0215978	0.978502	0.0264974
KIM_LRRC3B_TARGETS	28	0.0113989	0.988701	0.0266973
DER_IFN_BETA_RESPONSE_UP	79	0.0249975	0.975102	0.0285971
CREIGHTON_AKT1_SIGNALING_VIA_MTOR_DN	22	0.0192981	0.980802	0.030297
IIZUKA_LIVER_CANCER_PROGRESSION_L0_L1_DN	12	0.0207979	0.979302	0.030397
TOMIDA_METASTASIS_UP	19	0.0350965	0.965003	0.0316968
CELLULAR_COMPONENT_DISASSEMBLY	32	0.00389961	0.9962	0.0316968
FUJII_YBX1_TARGETS_UP	26	0.0465953	0.953505	0.0330967
KEGG_TYPE_I_DIABETES_MELLITUS	39	0.0225977	0.977502	0.0334967
UROSEVIC_RESPONSE_TO_IMIQUIMOD	16	0.0113989	0.988701	0.0358964
CATABOLIC_PROCESS	210	0.0460954	0.954005	0.0364964
REACTOME_CLASSICAL_ANTIBODY_MEDIATED_COMPLEMENT_ACTIVATION	23	0.0250975	0.975002	0.0373963
NGO_MALIGNANT_GLIOMA_1P_LOH	7	0.00419958	0.9959	0.0375962
KEGG_ASTHMA	23	0.0289971	0.971103	0.0380962
module_306	22	0.0317968	0.968303	0.0409959
AMUNDSON_DNA_DAMAGE_RESPONSE_TP53	15	0.00829917	0.991801	0.0411959
GNF2_INPP5D	35	0.0191981	0.980902	0.0420958
REACTOME_PD1_SIGNALING	22	0.0234977	0.976602	0.0424958
chr11q13	190	0.0258974	0.974203	0.0425957
chr3p22	41	0.0374963	0.962604	0.0434957
LIANG_SILENCED_BY_METHYLATION_2	32	0.0223978	0.977702	0.0454955
BROWNE_INTERFERON_RESPONSIVE_GENES	66	0.0477952	0.952305	0.0487951
KEGG_ANTIGEN_PROCESSING_AND_PRESENTATION	74	0.0187981	0.981302	0.0490951
BENNETT_SYSTEMIC_LUPUS_ERYTHEMATOSUS	22	0.0368963	0.963204	0.0491951
REACTOME_P75NTR_SIGNALS_VIA_NFKB	12	0.020398	0.979702	0.0507949
DER_IFN_ALPHA_RESPONSE_UP	56	0.0117988	0.988301	0.0507949
GNF2_STAT6	71	0.0365963	0.963504	0.0509949
BERTUCCI_MEDULLARY_VS_DUCTAL_BREAST_CANCER_UP	180	0.030097	0.970003	0.0512949
UBIQUITIN_LIGASE_COMPLEX	26	0.0459954	0.954105	0.0530947
MONOVALENT_INORGANIC_CATION_HOMEOSTASIS	13	0.049895	0.950205	0.0545945
REACTOME_TAT_MEDIATED_HIV1_ELONGATION_ARREST_AND_RECOVERY	28	0.0249975	0.975102	0.0563944
REACTOME_IMMUNOREGULATORY_INTERACTIONS_BETWEEN_A_LYMPHOID_AND_A_NON_LYMPHOID_CELL	82	0.0322968	0.967803	0.0575942
module_272	12	0.0369963	0.963104	0.0580942
chr7p13	25	0.0255974	0.974503	0.0585941
PETRETTO_HEART_MASS_QTL_CIS_UP	23	0.0389961	0.961104	0.059794
APOPTOTIC_NUCLEAR_CHANGES	17	0.029897	0.970203	0.0605939
GALE_APL_WITH_FLT3_MUTATED_DN	17	0.0189981	0.981102	0.0619938
AIGNER_ZEB1_TARGETS	24	0.0414959	0.958604	0.0624938
BANDRES_RESPONSE_TO_CARMUSTIN_WITHOUT_MGMT_48HR_DN	23	0.0435956	0.956504	0.0644936
STEARMAN_TUMOR_FIELD_EFFECT_UP	32	0.0244976	0.975602	0.0653935
REACTOME_NEF_MEDIATED_DOWNREGULATION_OF_MHC_CLASS_I_COMPLEX_CELL_SURFACE_EXPRESSION	10	0.00929907	0.990801	0.0665933
REGULATION_OF_SYNAPSE_STRUCTURE_AND_ACTIVITY	9	0.0149985	0.985101	0.0667933
ANTIGEN_BINDING	24	0.0311969	0.968903	0.0678932
CASTELLANO_NRAS_TARGETS_UP	63	0.010499	0.989601	0.0686931
TAVOR_CEBPA_TARGETS_DN	21	0.0069993	0.993101	0.0689931
COLIN_PILOCYTIC_ASTROCYTOMA_VS_GLIOBLASTOMA_DN	26	0.0157984	0.984302	0.0692931
NOJIMA_SFRP2_TARGETS_DN	25	0.0244976	0.975602	0.0709929
MORF_GPX4	49	0.0266973	0.973403	0.0713929
GUTIERREZ_MULTIPLE_MYELOMA_UP	3	0.0118988	0.988201	0.0720928
GNF2_CASP4	22	0.0289971	0.971103	0.0734927
ZHU_CMV_ALL_UP	56	0.0323968	0.967703	0.0738926
WIELAND_UP_BY_HBV_INFECTION	98	0.0115988	0.988501	0.0744926
BLUM_RESPONSE_TO_SALIRASIB_UP	234	0.0285971	0.971503	0.0758924
ONDER_CDH1_TARGETS_2_DN	430	0.0376962	0.962404	0.0764924
module_423	7	0.0262974	0.973803	0.0772923
BIOCARTA_CASPASE_PATHWAY	22	0.0218978	0.978202	0.0779922
CELL_STRUCTURE_DISASSEMBLY_DURING_APOPTOSIS	17	0.0290971	0.971003	0.0817918
YAMASHITA_LIVER_CANCER_WITH_EPCAM_DN	12	0.019698	0.980402	0.0831917
MORF_RAB1A	168	0.0238976	0.976202	0.0838916
ZHANG_RESPONSE_TO_IKK_INHIBITOR_AND_TNF_UP	193	0.0394961	0.960604	0.0842916
BIOCARTA_ATM_PATHWAY	20	0.0479952	0.952105	0.0850915
FARMER_BREAST_CANCER_CLUSTER_1	40	0.0260974	0.974003	0.0851915
module_25	12	0.049995	0.950105	0.0853915
module_43	90	0.0163984	0.983702	0.0877912
MURAKAMI_UV_RESPONSE_6HR_UP	31	0.00279972	0.9973	0.0886911
KLEIN_PRIMARY_EFFUSION_LYMPHOMA_UP	49	0.00419958	0.9959	0.0887911
LUI_THYROID_CANCER_CLUSTER_4	15	0.0386961	0.961404	0.0894911
WEST_ADRENOCORTICAL_CARCINOMA_VS_ADENOMA_UP	16	0.0164984	0.983602	0.0916908
FURUKAWA_DUSP6_TARGETS_PCI35_UP	60	0.0191981	0.980902	0.0921908
CLAUS_PGR_POSITIVE_MENINGIOMA_DN	11	0.0009999	0.9991	0.0928907
DAZARD_UV_RESPONSE_CLUSTER_G5	9	0.0170983	0.983002	0.0935906
GCAAGAC,MIR-431	37	0.0106989	0.989401	0.0938906
IIZUKA_LIVER_CANCER_PROGRESSION_G2_G3_DN	8	0.00489951	0.9952	0.0941906
SWEET_LUNG_CANCER_KRAS_UP	435	0.0294971	0.970603	0.0949905
MACROMOLECULE_CATABOLIC_PROCESS	129	0.0353965	0.964704	0.0951905
CHOW_RASSF1_TARGETS_DN	30	0.0222978	0.977802	0.0960904
FERREIRA_EWINGS_SARCOMA_UNSTABLE_VS_STABLE_DN	84	0.00079992	0.9993	0.0960904
KEGG_INTESTINAL_IMMUNE_NETWORK_FOR_IGA_PRODUCTION	42	0.0339966	0.966103	0.0971903
ST_INTERLEUKIN_13_PATHWAY	7	0.00629937	0.993801	0.0980902
ST_IL_13_PATHWAY	7	0.00629937	0.993801	0.0980902
ENK_UV_RESPONSE_EPIDERMIS_UP	266	0.0170983	0.983002	0.0981902
module_177	97	0.0280972	0.972003	0.09999
PROTEIN_COMPLEX_DISASSEMBLY	14	0.0110989	0.989001	0.10249
ISHIKAWA_STING_SIGNALING	9	0.00039996	0.9997	0.10299
ENDOPLASMIC_RETICULUM_PART	85	0.0277972	0.972303	0.10329
NEGATIVE_REGULATION_OF_CELLULAR_PROTEIN_METABOLIC_PROCESS	42	0.0219978	0.978102	0.10369
KAYO_CALORIE_RESTRICTION_MUSCLE_DN	66	0.039796	0.960304	0.10409
SINGH_NFE2L2_TARGETS	14	0.0237976	0.976302	0.105589
ENDOPLASMIC_RETICULUM_MEMBRANE	76	0.0328967	0.967203	0.105789
PYEON_HPV_POSITIVE_TUMORS_DN	9	0.0069993	0.993101	0.106389
PYEON_CANCER_HEAD_AND_NECK_VS_CERVICAL_DN	16	0.0259974	0.974103	0.106889
LIU_VAV3_PROSTATE_CARCINOGENESIS_UP	83	0.0460954	0.954005	0.107489
EINAV_INTERFERON_SIGNATURE_IN_CANCER	26	0.0430957	0.957004	0.108589
PROTON_TRANSPORTING_TWO_SECTOR_ATPASE_COMPLEX	15	0.0449955	0.955104	0.111289
MACROMOLECULAR_COMPLEX_DISASSEMBLY	15	0.00859914	0.991501	0.112589
JIANG_VHL_TARGETS	83	0.0471953	0.952905	0.113089
RESPONSE_TO_HYPOXIA	25	0.0314969	0.968603	0.116488
NEGATIVE_REGULATION_OF_PROTEIN_METABOLIC_PROCESS	45	0.0245975	0.975502	0.119788
KOBAYASHI_RESPONSE_TO_ROMIDEPSIN	17	0.040396	0.959704	0.120888
CELLULAR_PROTEIN_COMPLEX_DISASSEMBLY	13	0.00539946	0.994701	0.123888
KRASNOSELSKAYA_ILF3_TARGETS_UP	30	0.0377962	0.962304	0.123988
KEGG_AMINO_SUGAR_AND_NUCLEOTIDE_SUGAR_METABOLISM	43	0.0476952	0.952405	0.125087
MORF_RAF1	84	0.0448955	0.955204	0.127387
OXIDOREDUCTASE_ACTIVITY_ACTING_ON_NADH_OR_NADPH	23	0.0235976	0.976502	0.129087
SNACANNNYSYAGA_UNKNOWN	50	0.0275972	0.972503	0.129287
LEUKOCYTE_MIGRATION	14	0.0468953	0.953205	0.131087
GNF2_LYN	23	0.0434957	0.956604	0.132287
TAKEDA_TARGETS_OF_NUP98_HOXA9_FUSION_3D_UP	160	0.0109989	0.989101	0.132887
module_478	15	0.0217978	0.978302	0.134487
BIOPOLYMER_CATABOLIC_PROCESS	109	0.040296	0.959804	0.134787
RODWELL_AGING_KIDNEY_UP	307	0.0467953	0.953305	0.136086
LIANG_SILENCED_BY_METHYLATION_UP	19	0.0475952	0.952505	0.139186
GNF2_MSN	22	0.0220978	0.978002	0.143086
LEE_LIVER_CANCER_MYC_TGFA_UP	52	0.00429957	0.9958	0.143786
CHIARADONNA_NEOPLASTIC_TRANSFORMATION_KRAS_CDC25_UP	46	0.0319968	0.968103	0.145285
FLECHNER_BIOPSY_KIDNEY_TRANSPLANT_REJECTED_VS_OK_UP	81	0.0460954	0.954005	0.148685
SESTO_RESPONSE_TO_UV_C7	67	0.0344966	0.965603	0.153285
RICKMAN_METASTASIS_DN	233	0.00949905	0.990601	0.155384
chr16q12	28	0.020398	0.979702	0.157584
RUGO_RESPONSE_TO_GAMMA_RADIATION	40	0.049895	0.950205	0.159084
KYNG_DNA_DAMAGE_BY_GAMMA_RADIATION	40	0.049895	0.950205	0.159084
ZHAN_V2_LATE_DIFFERENTIATION_GENES	32	0.0481952	0.951905	0.159984
REACTOME_MEMBRANE_TRAFFICKING	75	0.0223978	0.977702	0.160584
SHAFFER_IRF4_MULTIPLE_MYELOMA_PROGRAM	34	0.00369963	0.9964	0.160684
TSAI_RESPONSE_TO_IONIZING_RADIATION	114	0.0230977	0.977002	0.162084
PROTEIN_LOCALIZATION	189	0.0178982	0.982202	0.162484
chr15q22	61	0.0480952	0.952005	0.163884
ZHU_CMV_8_HR_UP	29	0.0291971	0.970903	0.164684
DIRMEIER_LMP1_RESPONSE_LATE_DN	23	0.020198	0.979902	0.167183
GRUETZMANN_PANCREATIC_CANCER_UP	328	0.029997	0.970103	0.169083
CELLULAR_PROTEIN_METABOLIC_PROCESS	1007	0.0465953	0.953505	0.169683
ZHANG_INTERFERON_RESPONSE	21	0.0343966	0.965703	0.172283
HAN_SATB1_TARGETS_UP	287	0.0412959	0.958804	0.173383
GNF2_RAP1B	30	0.0180982	0.982002	0.173383
module_418	55	0.0459954	0.954105	0.177282
DELYS_THYROID_CANCER_UP	365	0.0422958	0.957804	0.178182
SANA_TNF_SIGNALING_UP	67	0.0416958	0.958404	0.178782
REACTOME_METABOLISM_OF_VITAMINS_AND_COFACTORS	42	0.0466953	0.953405	0.179482
GRAHAM_CML_DIVIDING_VS_NORMAL_DIVIDING_DN	9	0.00289971	0.9972	0.180082
LEI_MYB_TARGETS	10	0.0127987	0.987301	0.180182
NIELSEN_LIPOSARCOMA_UP	6	0.00389961	0.9962	0.180682
DNA_DIRECTED_DNA_POLYMERASE_ACTIVITY	13	0.0212979	0.978802	0.181882
PROTEIN_METABOLIC_PROCESS	1113	0.039896	0.960204	0.182182
MACROMOLECULE_LOCALIZATION	207	0.0291971	0.970903	0.182482
LEE_LIVER_CANCER_ACOX1_UP	55	0.0283972	0.971703	0.188181
ZHAN_MULTIPLE_MYELOMA_CD1_DN	43	0.0239976	0.976102	0.188881
COLDREN_GEFITINIB_RESISTANCE_DN	204	0.0232977	0.976802	0.188981
WEINMANN_ADAPTATION_TO_HYPOXIA_UP	22	0.0469953	0.953105	0.190581
ESTABLISHMENT_OF_PROTEIN_LOCALIZATION	167	0.0273973	0.972703	0.192081
KEGG_UBIQUITIN_MEDIATED_PROTEOLYSIS	128	0.0151985	0.984902	0.193381
MICROTUBULE_ASSOCIATED_COMPLEX	44	0.0294971	0.970603	0.194381
RECEPTOR_MEDIATED_ENDOCYTOSIS	32	0.0352965	0.964804	0.194581
GNF2_ATM	25	0.0117988	0.988301	0.19558
NUCLEOBASENUCLEOSIDENUCLEOTIDE_KINASE_ACTIVITY	23	0.0357964	0.964304	0.19768
module_455	33	0.0454955	0.954605	0.19938
VALK_AML_CLUSTER_6	32	0.00479952	0.9953	0.20008
REACTOME_CHYLOMICRON_MEDIATED_LIPID_TRANSPORT	17	0.0210979	0.979002	0.206179
KEGG_CIRCADIAN_RHYTHM_MAMMAL	13	0.0310969	0.969003	0.207879
MISSIAGLIA_REGULATED_BY_METHYLATION_UP	92	0.0219978	0.978102	0.208279
SASSON_RESPONSE_TO_GONADOTROPHINS_UP	65	0.0426957	0.957404	0.208579
LIU_NASOPHARYNGEAL_CARCINOMA	59	0.0235976	0.976502	0.210879
RESPONSE_TO_TOXIN	9	0.00749925	0.992601	0.211779
HYDROLASE_ACTIVITY_ACTING_ON_ESTER_BONDS	244	0.0270973	0.973003	0.215678
module_491	69	0.0392961	0.960804	0.216878
KEGG_LYSOSOME	118	0.0138986	0.986201	0.218078
PELLICCIOTTA_HDAC_IN_ANTIGEN_PRESENTATION_DN	48	0.0384962	0.961604	0.219478
SASAKI_ADULT_T_CELL_LEUKEMIA	129	0.0471953	0.952905	0.222478
GAZDA_DIAMOND_BLACKFAN_ANEMIA_PROGENITOR_UP	36	0.0187981	0.981302	0.227277
REACTOME_NF_KB_IS_ACTIVATED_AND_SIGNALS_SURVIVAL	9	0.0441956	0.955904	0.227377
KEGG_SELENOAMINO_ACID_METABOLISM	22	0.0333967	0.966703	0.229377
MAHADEVAN_RESPONSE_TO_MP470_UP	18	0.0439956	0.956104	0.229577
CELLULAR_MACROMOLECULE_CATABOLIC_PROCESS	100	0.0453955	0.954705	0.230477
SHIPP_DLBCL_VS_FOLLICULAR_LYMPHOMA_UP	45	0.0175982	0.982502	0.231177
ENZYME_BINDING	169	0.0388961	0.961204	0.233677
BIOCARTA_MITOCHONDRIA_PATHWAY	20	0.0243976	0.975702	0.234377
BHATI_G2M_ARREST_BY_2METHOXYESTRADIOL_DN	111	0.0127987	0.987301	0.234777
APOPTOSIS_GO	401	0.0228977	0.977202	0.235676
ACID_AMINO_ACID_LIGASE_ACTIVITY	55	0.0318968	0.968203	0.236376
PROGRAMMED_CELL_DEATH	402	0.0239976	0.976102	0.236776
BIOCARTA_RANMS_PATHWAY	10	0.0467953	0.953305	0.236876
module_488	27	0.0221978	0.977902	0.236976
REACTOME_GLYCOLYSIS	20	0.039996	0.960104	0.238076
RIZKI_TUMOR_INVASIVENESS_2D_DN	50	0.00639936	0.993701	0.238676
WATANABE_RECTAL_CANCER_RADIOTHERAPY_RESPONSIVE_UP	101	0.0163984	0.983702	0.239376
module_133	15	0.009999	0.990101	0.240876
REACTOME_SEMA4D_IN_SEMAPHORIN_SIGNALING	25	0.0175982	0.982502	0.243876
KYNG_DNA_DAMAGE_DN	90	0.0412959	0.958804	0.245875
NING_CHRONIC_OBSTRUCTIVE_PULMONARY_DISEASE_DN	61	0.0108989	0.989201	0.246775
ACEVEDO_NORMAL_TISSUE_ADJACENT_TO_LIVER_TUMOR_UP	153	0.0239976	0.976102	0.247875
SA_PROGRAMMED_CELL_DEATH	11	0.0322968	0.967803	0.249675
FONTAINE_FOLLICULAR_THYROID_ADENOMA_DN	59	0.0470953	0.953005	0.257674
SHAFFER_IRF4_TARGETS_IN_MYELOMA_VS_MATURE_B_LYMPHOCYTE	89	0.0226977	0.977402	0.258374
V$PAX5_02	12	0.0459954	0.954105	0.259574
OLIGOSACCHARYL_TRANSFERASE_COMPLEX	9	0.0485951	0.951505	0.264374
FINAK_BREAST_CANCER_SDPP_SIGNATURE	23	0.0480952	0.952005	0.266773
module_139	69	0.0381962	0.961904	0.267373
V$XBP1_01	95	0.0334967	0.966603	0.267773
module_160	15	0.0273973	0.972703	0.270273
REACTOME_PURINE_SALVAGE_REACTIONS	12	0.0126987	0.987401	0.271573
GCTGAGT,MIR-512-5P	44	0.0029997	0.9971	0.271973
PEPTIDYL_AMINO_ACID_MODIFICATION	55	0.0166983	0.983402	0.272373
INTERLEUKIN_2_PRODUCTION	11	0.0387961	0.961304	0.278372
module_109	32	0.0158984	0.984202	0.279972
WAMUNYOKOLI_OVARIAN_CANCER_LMP_UP	228	0.0281972	0.971903	0.280872
LI_LUNG_CANCER	39	0.0145985	0.985501	0.286671
CAFFAREL_RESPONSE_TO_THC_24HR_3_UP	6	0.029597	0.970503	0.288571
module_471	9	0.0429957	0.957104	0.291871
FARMER_BREAST_CANCER_CLUSTER_7	19	0.030197	0.969903	0.294971
PROTEIN_SERINE_THREONINE_PHOSPHATASE_COMPLEX	10	0.00989901	0.990201	0.29727
JAZAG_TGFB1_SIGNALING_VIA_SMAD4_UP	93	0.00689931	0.993201	0.30097
REACTOME_REMOVAL_OF_THE_FLAP_INTERMEDIATE	13	0.010299	0.989801	0.30127
KENNY_CTNNB1_TARGETS_UP	38	0.00169983	0.9984	0.30357
module_116	29	0.0121988	0.987901	0.306669
REACTOME_REMOVAL_OF_THE_FLAP_INTERMEDIATE_FROM_THE_C_STRAND	9	0.00589941	0.994201	0.308169
YAMANAKA_GLIOBLASTOMA_SURVIVAL_UP	11	0.0131987	0.986901	0.308669
BETA_TUBULIN_BINDING	10	0.0461954	0.953905	0.309669
REGULATION_OF_APOPTOSIS	316	0.0142986	0.985801	0.316468
REGULATION_OF_PROGRAMMED_CELL_DEATH	317	0.0152985	0.984802	0.317268
REACTOME_REGULATED_PROTEOLYSIS_OF_P75NTR	11	0.0143986	0.985701	0.317768
module_325	45	0.0454955	0.954605	0.318768
INDUCTION_OF_APOPTOSIS_BY_INTRACELLULAR_SIGNALS	21	0.00849915	0.991601	0.323568
WONG_PROTEASOME_GENE_MODULE	45	0.0193981	0.980702	0.326267
module_273	48	0.020298	0.979802	0.326667
NEGATIVE_REGULATION_OF_APOPTOSIS	140	0.0441956	0.955904	0.327467
MORF_UBE2A	44	0.0310969	0.969003	0.327467
NEGATIVE_REGULATION_OF_PROGRAMMED_CELL_DEATH	141	0.0490951	0.951005	0.329067
MAINTENANCE_OF_CELLULAR_LOCALIZATION	11	0.0460954	0.954005	0.330167
V$STAT6_02	180	0.0466953	0.953405	0.331367
ENZYME_REGULATOR_ACTIVITY	301	0.0320968	0.968003	0.332467
FERRANDO_T_ALL_WITH_MLL_ENL_FUSION_DN	67	0.0375962	0.962504	0.335466
REACTOME_GOLGI_ASSOCIATED_VESICLE_BIOGENESIS	51	0.0131987	0.986901	0.337466
DNA_DAMAGE_RESPONSESIGNAL_TRANSDUCTION_RESULTING_IN_INDUCTION_OF_APOPTOSIS	12	0.0307969	0.969303	0.338866
CROMER_METASTASIS_DN	62	0.0173983	0.982702	0.342866
LEE_LIVER_CANCER_MYC_E2F1_UP	52	0.0135986	0.986501	0.349265
NAKAYAMA_FRA2_TARGETS	39	0.030197	0.969903	0.349865
REGULATION_OF_I_KAPPAB_KINASE_NF_KAPPAB_CASCADE	81	0.0493951	0.950705	0.351665
MRNA_BINDING	19	0.0423958	0.957704	0.354765
GNF2_ZAP70	24	0.0255974	0.974503	0.356964
MORI_SMALL_PRE_BII_LYMPHOCYTE_UP	59	0.0469953	0.953105	0.357564
VALK_AML_CLUSTER_12	27	0.0307969	0.969303	0.358664
LIANG_HEMATOPOIESIS_STEM_CELL_NUMBER_LARGE_VS_TINY_DN	42	0.00269973	0.9974	0.361964
KEGG_REGULATION_OF_AUTOPHAGY	32	0.0114989	0.988601	0.362364
module_119	124	0.0457954	0.954305	0.362564
chr21q11	9	0.0428957	0.957204	0.371163
HAHTOLA_MYCOSIS_FUNGOIDES_SKIN_DN	26	0.029997	0.970103	0.371363
chr6q13	11	0.010499	0.989601	0.374463
MOOTHA_GLYCOLYSIS	20	0.0413959	0.958804	0.375062
CHUNG_BLISTER_CYTOTOXICITY_UP	118	0.0423958	0.957704	0.376062
module_335	11	0.040496	0.959604	0.377662
KEGG_NICOTINATE_AND_NICOTINAMIDE_METABOLISM	22	0.0360964	0.964004	0.384862
module_484	36	0.0222978	0.977802	0.385761
JIANG_HYPOXIA_NORMAL	200	0.00909909	0.991001	0.386461
APOPTOTIC_PROGRAM	56	0.0233977	0.976702	0.388361
DER_IFN_ALPHA_RESPONSE_DN	4	0.0426957	0.957404	0.390561
REACTOME_POLYMERASE_SWITCHING	14	0.029597	0.970503	0.393161
ZIRN_TRETINOIN_RESPONSE_DN	5	0.0278972	0.972203	0.393661
chr11q23	87	0.0370963	0.963004	0.39626
REACTOME_CLATHRIN_DERIVED_VESICLE_BUDDING	58	0.0184982	0.981602	0.39926
MAINTENANCE_OF_CELLULAR_PROTEIN_LOCALIZATION	10	0.0169983	0.983102	0.40466
IDENTICAL_PROTEIN_BINDING	276	0.040096	0.960004	0.410959
REACTOME_CONVERSION_FROM_APC_CDC20_TO_APC_CDH1_IN_LATE_ANAPHASE	16	0.0457954	0.954305	0.413059
AMUNDSON_GENOTOXIC_SIGNATURE	79	0.0432957	0.956804	0.413359
NEGATIVE_REGULATION_OF_HYDROLASE_ACTIVITY	14	0.0174983	0.982602	0.416258
CHEOK_RESPONSE_TO_MERCAPTOPURINE_DN	21	0.00049995	0.9996	0.423858
MAINTENANCE_OF_PROTEIN_LOCALIZATION	11	0.0138986	0.986201	0.425157
INGA_TP53_TARGETS	16	0.0339966	0.966103	0.430657
NEGATIVE_REGULATION_OF_CELLULAR_COMPONENT_ORGANIZATION_AND_BIOGENESIS	26	0.0164984	0.983602	0.438156
GARGALOVIC_RESPONSE_TO_OXIDIZED_PHOSPHOLIPIDS_YELLOW_DN	16	0.0467953	0.953305	0.440656
GAJATE_RESPONSE_TO_TRABECTEDIN_DN	15	0.0152985	0.984802	0.441256
ZHAN_MULTIPLE_MYELOMA_CD1_VS_CD2_DN	43	0.00679932	0.993301	0.442556
PAL_PRMT5_TARGETS_DN	27	0.0175982	0.982502	0.443156
ZHAN_MULTIPLE_MYELOMA_CD2_DN	42	0.029597	0.970503	0.447355
S_PHASE	14	0.0105989	0.989501	0.448255
MENSE_HYPOXIA_UP	89	0.0315968	0.968503	0.449355
CASPASE_REGULATOR_ACTIVITY	12	0.0487951	0.951305	0.453555
BIOCARTA_CHEMICAL_PATHWAY	21	0.0288971	0.971203	0.455254
ZHANG_BREAST_CANCER_PROGENITORS_DN	133	0.0285971	0.971503	0.456954
BIOCARTA_RAS_PATHWAY	23	0.0410959	0.959004	0.457054
module_575	10	0.0480952	0.952005	0.457754
REACTOME_PYRUVATE_METABOLISM	17	0.0389961	0.961104	0.458954
BIOCARTA_CSK_PATHWAY	22	0.0415958	0.958504	0.460254
G2_M_TRANSITION_OF_MITOTIC_CELL_CYCLE	13	0.0451955	0.954905	0.460954
BIOCARTA_CHREBP2_PATHWAY	40	0.0352965	0.964804	0.461154
MARTORIATI_MDM4_TARGETS_FETAL_LIVER_UP	97	0.0435956	0.956504	0.461854
module_537	17	0.0173983	0.982702	0.464554
V$ELK1_01	178	0.00789921	0.992201	0.466753
FLECHNER_PBL_KIDNEY_TRANSPLANT_OK_VS_DONOR_UP	140	0.0173983	0.982702	0.467153
module_35	16	0.0478952	0.952205	0.468053
PROTEIN_HETERODIMERIZATION_ACTIVITY	77	0.00969903	0.990401	0.473453
GNF2_JAK1	27	0.0114989	0.988601	0.475552
GARY_CD5_TARGETS_UP	430	0.0287971	0.971303	0.50015
REACTOME_LAGGING_STRAND_SYNTHESIS	19	0.0255974	0.974503	0.50305
LIGASE_ACTIVITY	93	0.039996	0.960104	0.50315
INTRINSIC_TO_ENDOPLASMIC_RETICULUM_MEMBRANE	24	0.00989901	0.990201	0.50395
INTEGRAL_TO_ENDOPLASMIC_RETICULUM_MEMBRANE	24	0.00989901	0.990201	0.50395
KEGG_NUCLEOTIDE_EXCISION_REPAIR	41	0.0345965	0.965503	0.510649
module_492	17	0.049995	0.950105	0.511749
HOLLMAN_APOPTOSIS_VIA_CD40_DN	240	0.0433957	0.956704	0.512349
MORF_BECN1	91	0.0351965	0.964904	0.519148
LYSOSOMAL_MEMBRANE	10	0.0476952	0.952405	0.522148
RUGO_UV_RESPONSE	26	0.0049995	0.9951	0.523748
KYNG_DNA_DAMAGE_BY_UV	26	0.0049995	0.9951	0.523748
REACTOME_CYTOSOLIC_TRNA_AMINOACYLATION	22	0.0173983	0.982702	0.537246
REGULATION_OF_DEVELOPMENTAL_PROCESS	406	0.0314969	0.968603	0.538646
POSITIVE_REGULATION_OF_DEVELOPMENTAL_PROCESS	201	0.0164984	0.983602	0.541946
KEGG_AMINOACYL_TRNA_BIOSYNTHESIS	40	0.0117988	0.988301	0.544346
ZHAN_MULTIPLE_MYELOMA_CD1_AND_CD2_DN	39	0.0294971	0.970603	0.546545
module_430	48	0.0480952	0.952005	0.547845
RICKMAN_TUMOR_DIFFERENTIATED_WELL_VS_POORLY_DN	331	0.0485951	0.951505	0.550145
APPEL_IMATINIB_RESPONSE	32	0.040496	0.959604	0.559544
LIGASE_ACTIVITY_FORMING_CARBON_OXYGEN_BONDS	13	0.0344966	0.965603	0.570443
RASHI_RESPONSE_TO_IONIZING_RADIATION_2	116	0.0224978	0.977602	0.59644
LASTOWSKA_NEUROBLASTOMA_COPY_NUMBER_DN	673	0.0457954	0.954305	0.59724
CHEMNITZ_RESPONSE_TO_PROSTAGLANDIN_E2_DN	315	0.0454955	0.954605	0.59874
RESPONSE_TO_XENOBIOTIC_STIMULUS	10	0.0346965	0.965403	0.59874
AGUIRRE_PANCREATIC_CANCER_COPY_NUMBER_DN	208	0.0319968	0.968103	0.59894
XENOBIOTIC_METABOLIC_PROCESS	9	0.0477952	0.952305	0.59934
PROTEIN_DIMERIZATION_ACTIVITY	175	0.00819918	0.991901	0.60034
CHENG_RESPONSE_TO_NICKEL_ACETATE	25	0.0486951	0.951405	0.60164
V$ERR1_Q2	175	0.0424958	0.957604	0.60364
SYED_ESTRADIOL_RESPONSE	18	0.0346965	0.965403	0.605239
MITOCHONDRION_ORGANIZATION_AND_BIOGENESIS	44	0.020098	0.980002	0.609339
BIOCARTA_EPONFKB_PATHWAY	10	0.0389961	0.961104	0.610639
REACTOME_TRNA_AMINOACYLATION	38	0.0217978	0.978302	0.610639
ZHAN_MULTIPLE_MYELOMA_HP_DN	38	0.0417958	0.958304	0.610839
GNF2_ITGAL	48	0.0179982	0.982102	0.623538
BUCKANOVICH_T_LYMPHOCYTE_HOMING_ON_TUMOR_UP	8	0.00479952	0.9953	0.625637
KEGG_STARCH_AND_SUCROSE_METABOLISM	45	0.0428957	0.957204	0.630237
APOPTOTIC_MITOCHONDRIAL_CHANGES	11	0.0108989	0.989201	0.631537
CCTGCTG,MIR-214	183	0.00629937	0.993801	0.634637
REACTOME_REPAIR_SYNTHESIS_OF_PATCH_27_30_BASES_LONG_BY_DNA_POLYMERASE	14	0.0256974	0.974403	0.642836
ABE_VEGFA_TARGETS_2HR	18	0.0491951	0.950905	0.649035
BIOCARTA_MPR_PATHWAY	32	0.0421958	0.957904	0.656134
GNF2_RAB7L1	28	0.0217978	0.978302	0.669633
BASOLATERAL_PLASMA_MEMBRANE	33	0.020198	0.979902	0.672933
module_480	77	0.0433957	0.956704	0.677432
KEGG_PORPHYRIN_AND_CHLOROPHYLL_METABOLISM	33	0.0452955	0.954805	0.678732
GNF2_MATK	21	0.0285971	0.971503	0.686031
BROWNE_HCMV_INFECTION_24HR_UP	142	0.0363964	0.963704	0.688231
DITTMER_PTHLH_TARGETS_UP	104	0.0347965	0.965303	0.69553
MONNIER_POSTRADIATION_TUMOR_ESCAPE_DN	297	0.009999	0.990101	0.70363
ENZYME_ACTIVATOR_ACTIVITY	116	0.030197	0.969903	0.70373
chr3q21	83	0.0207979	0.979302	0.70473
REACTOME_NUCLEOTIDE_EXCISION_REPAIR	45	0.0474953	0.952605	0.713329
GOERING_BLOOD_HDL_CHOLESTEROL_QTL_CIS	6	0.0337966	0.966303	0.713429
AGGAAGC,MIR-516-3P	82	0.0418958	0.958204	0.715828
BIOCARTA_AKT_PATHWAY	20	0.0452955	0.954805	0.717528
BIOCARTA_TFF_PATHWAY	18	0.0262974	0.973803	0.719928
RICKMAN_TUMOR_DIFFERENTIATED_WELL_VS_MODERATELY_DN	98	0.0325967	0.967503	0.737426
WANG_CLIM2_TARGETS_DN	152	0.0328967	0.967203	0.742226
XU_HGF_TARGETS_INDUCED_BY_AKT1_6HR	15	0.0418958	0.958204	0.746525
REACTOME_ERKS_ARE_INACTIVATED	12	0.0446955	0.955404	0.747325
GLUCOSAMINE_METABOLIC_PROCESS	13	0.0494951	0.950605	0.749725
DAVIES_MULTIPLE_MYELOMA_VS_MGUS_DN	21	0.0373963	0.962704	0.750125
HWANG_PROSTATE_CANCER_MARKERS	24	0.0452955	0.954805	0.752425
GGCKCATGS_UNKNOWN	42	0.0454955	0.954605	0.753225
TAKEDA_TARGETS_OF_NUP98_HOXA9_FUSION_16D_UP	156	0.0392961	0.960804	0.772523
AMIT_EGF_RESPONSE_20_MCF10A	13	0.0348965	0.965203	0.775022
REACTOME_NEF_MEDIATES_DOWN_MODULATION_OF_CELL_SURFACE_RECEPTORS_BY_RECRUITING_THEM_TO_CLATHRIN_ADAPTERS	21	0.0185981	0.981502	0.786321
GLYCOPROTEIN_CATABOLIC_PROCESS	12	0.0453955	0.954705	0.787821
KEGG_OTHER_GLYCAN_DEGRADATION	16	0.0464954	0.953605	0.793421
MITOCHONDRIAL_MEMBRANE_ORGANIZATION_AND_BIOGENESIS	11	0.0384962	0.961604	0.79512
CELLULAR_RESPONSE_TO_EXTRACELLULAR_STIMULUS	12	0.0411959	0.958904	0.79952
V$ELF1_Q6	162	0.0473953	0.952705	0.816218
VERRECCHIA_RESPONSE_TO_TGFB1_C5	18	0.0330967	0.967003	0.835116
chr6p23	15	0.0383962	0.961704	0.840116
REGULATION_OF_NEUROGENESIS	14	0.0335966	0.966503	0.842816
RESPONSE_TO_EXTRACELLULAR_STIMULUS	33	0.0390961	0.961004	0.842916
DACOSTA_ERCC3_ALLELE_XPCS_VS_TTD_UP	21	0.00779922	0.992301	0.864314
ACACTGG,MIR-199A,MIR-199B	117	0.0294971	0.970603	0.882412
REGULATION_OF_AXONOGENESIS	10	0.0482952	0.951805	0.882812
APPIERTO_RESPONSE_TO_FENRETINIDE_UP	29	0.0225977	0.977502	0.891711
TAKEDA_TARGETS_OF_NUP98_HOXA9_FUSION_10D_UP	171	0.0440956	0.956004	0.90401
UNFOLDED_PROTEIN_BINDING	41	0.040196	0.959904	0.925507
BIOCARTA_AKAPCENTROSOME_PATHWAY	14	0.0364964	0.963604	0.926807
HOSHIDA_LIVER_CANCER_LATE_RECURRENCE_UP	53	0.0454955	0.954605	0.938006
module_192	89	0.0285971	0.971503	0.940206
KRISHNAN_FURIN_TARGETS_DN	7	0.957004	0.0430957	0.00129987
V$CDPCR3_01	36	0.982702	0.0173983	0.00139986
ICHIBA_GRAFT_VERSUS_HOST_DISEASE_35D_DN	42	0.972303	0.0277972	0.00969903
KEGG_OLFACTORY_TRANSDUCTION	219	0.979402	0.0206979	0.0244976
STRIATED_MUSCLE_CONTRACTION_GO_0006941	13	0.9977	0.00239976	0.0250975
AGCGCTT,MIR-518F,MIR-518E,MIR-518A	13	0.974903	0.0251975	0.0252975
module_49	227	0.954405	0.0456954	0.0273973
REGULATION_OF_DNA_BINDING	45	0.950905	0.0491951	0.0278972
V$HNF4_01	182	0.950905	0.0491951	0.0307969
chr21p11	1	0.982102	0.0179982	0.0317968
V$HNF4ALPHA_Q6	187	0.966503	0.0335966	0.0324968
V$GATA3_01	175	0.960304	0.039796	0.0350965
VALK_AML_CLUSTER_10	32	0.958904	0.0411959	0.0383962
PERIPHERAL_NERVOUS_SYSTEM_DEVELOPMENT	12	0.987401	0.0126987	0.0424958
CHROMATIN	34	0.965603	0.0344966	0.0425957
SECRETIN_LIKE_RECEPTOR_ACTIVITY	10	0.961004	0.0390961	0.0431957
V$PAX4_01	188	0.952905	0.0471953	0.0444956
REGULATION_OF_TRANSCRIPTION_FACTOR_ACTIVITY	38	0.975602	0.0244976	0.0460954
REACTOME_OLFACTORY_SIGNALING_PATHWAY	184	0.974803	0.0252975	0.0516948
CTCTAGA,MIR-526C,MIR-518F,MIR-526A	37	0.9975	0.00259974	0.0552945
KEGG_PROXIMAL_TUBULE_BICARBONATE_RECLAMATION	23	0.9988	0.00129987	0.0609939
V$HMX1_01	31	0.960404	0.039696	0.0645935
BIOCARTA_ACE2_PATHWAY	13	0.9965	0.00359964	0.0681932
KUNINGER_IGF1_VS_PDGFB_TARGETS_UP	42	0.952305	0.0477952	0.0754925
V$AP4_Q6	154	0.993301	0.00679932	0.0789921
NEGATIVE_REGULATION_OF_MYELOID_CELL_DIFFERENTIATION	9	0.978102	0.0219978	0.079792
chr6q27	22	0.994301	0.00579942	0.0823918
REACTOME_NOREPINEPHRINE_NEUROTRANSMITTER_RELEASE_CYCLE	11	0.994701	0.00539946	0.0824918
CALCIUM_CHANNEL_ACTIVITY	31	0.989301	0.0107989	0.0887911
chr14q11	129	0.977702	0.0223978	0.0905909
VOLTAGE_GATED_CALCIUM_CHANNEL_COMPLEX	15	0.9997	0.00039996	0.0907909
REACTOME_DOPAMINE_NEUROTRANSMITTER_RELEASE_CYCLE	12	0.972903	0.0271973	0.0913909
SMOOTH_MUSCLE_CONTRACTION_GO_0006939	12	0.9966	0.00349965	0.0925907
SA_MMP_CYTOKINE_CONNECTION	14	0.959604	0.040496	0.0930907
SENSORY_PERCEPTION	177	0.976402	0.0236976	0.0952905
AMINO_ACID_DERIVATIVE_BIOSYNTHETIC_PROCESS	10	0.993501	0.00659934	0.0957904
STAEGE_EWING_FAMILY_TUMOR	7	0.986601	0.0134987	0.0964904
module_533	37	0.994101	0.0059994	0.10459
ATGCACG,MIR-517B	11	0.9978	0.00229977	0.105189
SENSORY_PERCEPTION_OF_CHEMICAL_STIMULUS	18	0.964404	0.0356964	0.105889
V$ATF1_Q6	172	0.978902	0.0211979	0.111489
TRANSCRIPTION_REPRESSOR_ACTIVITY	136	0.976002	0.0240976	0.115688
V$S8_01	173	0.955804	0.0442956	0.116188
CHASSOT_SKIN_WOUND	10	0.964504	0.0355964	0.122188
GABA_RECEPTOR_ACTIVITY	11	0.956504	0.0436956	0.130187
V$WHN_B	171	0.993501	0.00659934	0.137486
chr2q33	64	0.979902	0.020198	0.139386
CAGNWMCNNNGAC_UNKNOWN	62	0.959304	0.0407959	0.140586
V$GATA4_Q3	169	0.952105	0.0479952	0.140986
BIOCARTA_CACAM_PATHWAY	13	0.994101	0.0059994	0.141786
REACTOME_NEUROTRANSMITTER_RELEASE_CYCLE	26	0.978502	0.0215978	0.141986
V$TFIII_Q6	149	0.992201	0.00789921	0.142386
chrxq22	61	0.963304	0.0367963	0.142686
TASTE_RECEPTOR_ACTIVITY	12	0.9996	0.00049995	0.147685
RAMASWAMY_METASTASIS_DN	57	0.950605	0.0494951	0.159684
WYAAANNRNNNGCG_UNKNOWN	37	0.980702	0.0193981	0.161484
BODY_FLUID_SECRETION	9	0.981902	0.0182982	0.170283
BIOCARTA_PGC1A_PATHWAY	21	0.969303	0.0307969	0.177382
chr11q11	32	0.981002	0.0191981	0.180582
SCHWAB_TARGETS_OF_BMYB_S427G_UP	13	0.964904	0.0351965	0.184682
SCHWAB_TARGETS_OF_BMYB_I624M_UP	13	0.964904	0.0351965	0.184682
REGULATION_OF_MUSCLE_CONTRACTION	17	0.971403	0.0286971	0.187181
CAGNYGKNAAA_UNKNOWN	49	0.995	0.00509949	0.193781
WEBER_METHYLATED_LCP_IN_SPERM_UP	15	0.959904	0.040296	0.193981
GTCNYYATGR_UNKNOWN	70	0.954805	0.0452955	0.194281
VOLTAGE_GATED_CALCIUM_CHANNEL_ACTIVITY	18	0.9951	0.0049995	0.194581
V$HLF_01	182	0.975502	0.0245975	0.20148
chr10q26	60	0.953005	0.0470953	0.20468
REACTOME_ACETYLCHOLINE_NEUROTRANSMITTER_RELEASE_CYCLE	10	0.982302	0.0177982	0.212479
CORTICAL_ACTIN_CYTOSKELETON	13	0.967003	0.0330967	0.213979
module_489	29	0.992701	0.00739926	0.219678
KEGG_ALDOSTERONE_REGULATED_SODIUM_REABSORPTION	39	0.955804	0.0442956	0.228977
ST_DIFFERENTIATION_PATHWAY_IN_PC12_CELLS	41	0.980202	0.019898	0.231177
RYTAAWNNNTGAY_UNKNOWN	48	0.975102	0.0249975	0.234477
AMINE_TRANSMEMBRANE_TRANSPORTER_ACTIVITY	37	0.9961	0.0039996	0.234677
DELYS_THYROID_CANCER_DN	203	0.969203	0.0308969	0.234877
REACTOME_DEPOLARIZATION_OF_THE_PRESYNAPTIC_TERMINAL_TRIGGERS_THE_OPENING_OF_CALCIUM_CHANNELS	12	0.991101	0.0089991	0.237676
module_229	30	0.993001	0.00709929	0.238576
INORGANIC_ANION_TRANSMEMBRANE_TRANSPORTER_ACTIVITY	18	0.971903	0.0281972	0.241176
chr2q21	25	0.955904	0.0441956	0.244476
HYDROLASE_ACTIVITY_HYDROLYZING_N_GLYCOSYL_COMPOUNDS	10	0.9967	0.00339966	0.247375
CALCIUM_MEDIATED_SIGNALING	15	0.961304	0.0387961	0.249275
REGULATION_OF_MYELOID_CELL_DIFFERENTIATION	18	0.953705	0.0463954	0.254175
REACTOME_XENOBIOTICS	14	0.969903	0.030197	0.257374
L_AMINO_ACID_TRANSMEMBRANE_TRANSPORTER_ACTIVITY	16	0.982102	0.0179982	0.257574
chr19q	3	0.956804	0.0432957	0.263074
EMBRYONIC_MORPHOGENESIS	17	0.984402	0.0156984	0.263274
V$MZF1_01	174	0.980902	0.0191981	0.263374
module_95	447	0.991801	0.00829917	0.266673
NEUROLOGICAL_SYSTEM_PROCESS	354	0.969703	0.030397	0.268173
GLUTAMATE_RECEPTOR_ACTIVITY	20	0.964204	0.0358964	0.269573
BENPORATH_SUZ12_TARGETS	909	0.963304	0.0367963	0.277672
chr12p12	42	0.982202	0.0178982	0.278372
V$HNF1_Q6	182	0.970803	0.0292971	0.281272
REACTOME_CLASS_C3_METABOTROPIC_GLUTAMATE_PHEROMONE_RECEPTORS	15	0.994401	0.00569943	0.289271
module_163	451	0.991601	0.00849915	0.289371
YAUCH_HEDGEHOG_SIGNALING_PARACRINE_DN	210	0.958804	0.0412959	0.289971
REN_MIF_TARGETS_DN	4	0.985001	0.0150985	0.30007
KEGG_MATURITY_ONSET_DIABETES_OF_THE_YOUNG	23	0.986901	0.0131987	0.312569
AMINO_ACID_TRANSMEMBRANE_TRANSPORTER_ACTIVITY	26	0.984902	0.0151985	0.312969
REACTOME_CREB_PHOSPHORYLATION_THROUGH_THE_ACTIVATION_OF_CAMKII	16	0.992101	0.0079992	0.313269
chr5q14	28	0.968903	0.0311969	0.316568
SMID_BREAST_CANCER_RELAPSE_IN_BONE_UP	92	0.985001	0.0150985	0.318068
STARK_BRAIN_22Q11_DELETION	9	0.990801	0.00929907	0.320268
BENPORATH_PRC2_TARGETS	574	0.961304	0.0387961	0.320668
DACOSTA_UV_RESPONSE_VIA_ERCC3_TTD_DN	72	0.971903	0.0281972	0.329167
MYLLYKANGAS_AMPLIFICATION_HOT_SPOT_13	3	0.953305	0.0467953	0.330267
REACTOME_ADHERENS_JUNCTIONS_INTERACTIONS	28	0.966103	0.0339966	0.334867
CARBOXYLIC_ACID_TRANSMEMBRANE_TRANSPORTER_ACTIVITY	40	0.985801	0.0142986	0.342166
LU_TUMOR_ENDOTHELIAL_MARKERS_DN	4	0.956804	0.0432957	0.345665
ATPASE_ACTIVITY_COUPLED_TO_TRANSMEMBRANE_MOVEMENT_OF_IONS_PHOSPHORYLATIVE_MECHANISM	20	0.993101	0.0069993	0.346665
chr10p13	17	0.986401	0.0136986	0.357064
chr11q24	43	0.961304	0.0388961	0.357764
LOPEZ_MBD_TARGETS_IMPRINTED_AND_X_LINKED	15	0.977902	0.0221978	0.361264
KEGG_NON_HOMOLOGOUS_END_JOINING	11	0.957704	0.0423958	0.373363
REACTOME_RAS_ACTIVATION_UOPN_CA2_INFUX_THROUGH_NMDA_RECEPTOR	18	0.966303	0.0338966	0.376062
CCTNTMAGA_UNKNOWN	89	0.983602	0.0164984	0.376662
GCM_PRKCG	56	0.960204	0.039896	0.377462
KEGG_CALCIUM_SIGNALING_PATHWAY	167	0.960704	0.0393961	0.382562
V$SPZ1_01	174	0.955404	0.0446955	0.383262
EMBRYONIC_DEVELOPMENT	52	0.983902	0.0161984	0.390561
V$GATA1_05	191	0.953205	0.0468953	0.391361
REACTOME_EFFECTS_OF_PIP2_HYDROLYSIS	14	0.984202	0.0158984	0.40256
SAMOLS_TARGETS_OF_KHSV_MIRNAS_UP	7	0.994801	0.00529947	0.40276
BENPORATH_ES_WITH_H3K27ME3	989	0.968903	0.0311969	0.406059
ORGANIC_ACID_TRANSMEMBRANE_TRANSPORTER_ACTIVITY	41	0.986601	0.0134987	0.408759
V$AP4_Q5	187	0.991301	0.00879912	0.415658
BIOCARTA_ARENRF2_PATHWAY	13	0.976202	0.0238976	0.419858
LEE_LIVER_CANCER_DENA_DN	68	0.988401	0.0116988	0.421358
G_PROTEIN_COUPLED_RECEPTOR_ACTIVITY	173	0.972503	0.0275972	0.421558
chr1q44	30	0.974903	0.0251975	0.429457
chr2q36	28	0.964004	0.0360964	0.430257
module_7	207	0.954505	0.0455954	0.430757
V$CRX_Q4	194	0.956704	0.0433957	0.431357
GNF2_DNM1	64	0.986501	0.0135986	0.436556
CHIANG_LIVER_CANCER_SUBCLASS_CTNNB1_UP	131	0.959104	0.0409959	0.440356
BENPORATH_EED_TARGETS	934	0.970103	0.029997	0.442556
BIOCARTA_INSULIN_PATHWAY	22	0.952505	0.0475952	0.455954
BIOCARTA_BIOPEPTIDES_PATHWAY	40	0.968703	0.0313969	0.463354
V$STAT3_02	107	0.981402	0.0186981	0.465053
BIOCARTA_EXTRINSIC_PATHWAY	13	0.966703	0.0333967	0.471053
MORF_ZNF10	43	0.992401	0.00769923	0.471153
chr12q14	28	0.961204	0.0388961	0.475552
V$FXR_IR1_Q6	83	0.966503	0.0335966	0.49705
V$TFIIA_Q6	192	0.999	0.00109989	0.50045
SYSTEM_PROCESS	523	0.979602	0.020498	0.50155
module_141	15	0.985901	0.0141986	0.507149
module_242	189	0.958404	0.0416958	0.509349
METABOTROPIC_GLUTAMATEGABA_B_LIKE_RECEPTOR_ACTIVITY	10	0.961604	0.0384962	0.512349
MCCABE_BOUND_BY_HOXC6	350	0.970303	0.029797	0.512949
REACTOME_DOWNSTREAM_SIGNALING_OF_ACTIVATED_FGFR	40	0.957604	0.0424958	0.533047
TCATCTC,MIR-143	114	0.970503	0.029597	0.533847
module_104	307	0.964604	0.0354965	0.533947
module_215	14	0.977902	0.0221978	0.537046
WCTCNATGGY_UNKNOWN	50	0.970603	0.0294971	0.538246
KEGG_TASTE_TRANSDUCTION	39	0.967603	0.0324968	0.538646
TRANSMISSION_OF_NERVE_IMPULSE	177	0.955004	0.0450955	0.539346
V$HNF1_01	168	0.984102	0.0159984	0.539646
KORKOLA_SEMINOMA_DN	11	0.982602	0.0174983	0.548345
REACTOME_ACTIVATION_OF_NMDA_RECEPTOR_UPON_GLUTAMATE_BINDING_AND_POSTSYNAPTIC_EVENTS	36	0.985101	0.0149985	0.548945
TESAR_ALK_TARGETS_HUMAN_ES_4D_DN	6	0.958804	0.0412959	0.550845
MATTIOLI_MULTIPLE_MYELOMA_WITH_14Q32_TRANSLOCATIONS	34	0.988101	0.0119988	0.563044
REACTOME_TRANSMISSION_ACROSS_CHEMICAL_SYNAPSES	125	0.988101	0.0119988	0.564144
MORF_FRK	91	0.9998	0.00029997	0.582342
REACTOME_SHCMEDIATED_CASCADE	19	0.955004	0.0450955	0.582342
module_181	269	0.965003	0.0350965	0.60314
TURJANSKI_MAPK11_TARGETS	5	0.958104	0.0419958	0.60404
BAELDE_DIABETIC_NEPHROPATHY_UP	28	0.951105	0.0489951	0.609639
KEGG_DORSO_VENTRAL_AXIS_FORMATION	23	0.991501	0.00859914	0.618738
MORF_RAD51L3	332	0.954005	0.0460954	0.620438
NEUROPEPTIDE_BINDING	22	0.954905	0.0451955	0.620838
V$OCT1_01	183	0.992301	0.00779922	0.624138
REACTOME_POST_NMDA_RECEPTOR_ACTIVATION_EVENTS	32	0.989201	0.0108989	0.624838
BIOCARTA_INTRINSIC_PATHWAY	23	0.971503	0.0285971	0.625937
KORKOLA_CHORIOCARCINOMA_DN	11	0.974003	0.0260974	0.626037
REACTOME_CREB_PHOPHORYLATION_THROUGH_THE_ACTIVATION_OF_RAS	26	0.974003	0.0260974	0.631037
BIOCARTA_NO1_PATHWAY	30	0.950505	0.049595	0.634137
REACTOME_G_ALPHA_Q_SIGNALLING_EVENTS	143	0.959004	0.0410959	0.638136
V$COMP1_01	90	0.951205	0.0488951	0.643936
V$SOX5_01	172	0.962004	0.0380962	0.644136
TRANSCRIPTION_INITIATION_FROM_RNA_POLYMERASE_II_PROMOTER	28	0.970703	0.0293971	0.650535
V$NRSF_01	68	0.951005	0.0490951	0.652735
V$NKX3A_01	145	0.960504	0.039596	0.653335
YNTTTNNNANGCARM_UNKNOWN	51	0.951705	0.0483952	0.671233
MORF_BMPR2	40	0.971503	0.0285971	0.677132
BIOCARTA_PYK2_PATHWAY	28	0.980002	0.020098	0.677632
ACTIVE_TRANSMEMBRANE_TRANSPORTER_ACTIVITY	117	0.992201	0.00789921	0.678532
V$STAT5A_02	95	0.991301	0.00879912	0.682332
module_372	17	0.977302	0.0227977	0.69983
KORKOLA_EMBRYONAL_CARCINOMA_DN	12	0.975202	0.0248975	0.708829
WEBER_METHYLATED_HCP_IN_SPERM_UP	14	0.975202	0.0248975	0.712929
KEGG_GLYCOSAMINOGLYCAN_BIOSYNTHESIS_HEPARAN_SULFATE	24	0.975802	0.0242976	0.713529
KORKOLA_YOLK_SAC_TUMOR_DN	13	0.965003	0.0350965	0.719728
RESPONSE_TO_DRUG	21	0.964904	0.0351965	0.724228
AAACCAC,MIR-140	82	0.967503	0.0325967	0.731727
GCM_AQP4	37	0.960304	0.039796	0.743426
HUMMEL_BURKITTS_LYMPHOMA_UP	33	0.968003	0.0320968	0.759924
ZHANG_RESPONSE_TO_IKK_INHIBITOR_AND_TNF_DN	85	0.982102	0.0179982	0.761424
MORF_EPHA7	116	0.9998	0.00029997	0.763024
KORKOLA_TERATOMA_DN	11	0.967203	0.0328967	0.765023
V$AHRARNT_01	97	0.952605	0.0474953	0.777522
YATTNATC_UNKNOWN	248	0.960404	0.039696	0.778922
MORF_MAP3K14	102	0.999	0.00109989	0.779922
KEGG_BASAL_TRANSCRIPTION_FACTORS	31	0.971803	0.0282972	0.781422
MOREAUX_B_LYMPHOCYTE_MATURATION_BY_TACI_UP	67	0.977202	0.0228977	0.79822
MORF_DCC	92	0.9985	0.00159984	0.79922
CERVERA_SDHB_TARGETS_1_DN	33	0.955304	0.0447955	0.808819
module_162	18	0.965803	0.0342966	0.811219
REACTOME_COMMON_PATHWAY	14	0.980602	0.0194981	0.834517
V$CDPCR1_01	90	0.960704	0.0393961	0.834517
BIOCARTA_AT1R_PATHWAY	32	0.957904	0.0421958	0.843216
TISSUE_MORPHOGENESIS	14	0.974303	0.0257974	0.847215
ALONSO_METASTASIS_DN	19	0.982202	0.0178982	0.857514
MORF_WNT1	88	0.9975	0.00259974	0.871413
GCM_GSTA4	53	0.983602	0.0164984	0.880412
MYOSIN_COMPLEX	14	0.962604	0.0374963	0.881112
MORF_IL9	77	0.988701	0.0113989	0.883712
GCM_RAP2A	27	0.964004	0.0360964	0.89541
V$RORA2_01	107	0.963404	0.0366963	0.905209
MORF_RAB3A	76	0.9976	0.00249975	0.915808
MORF_CAMK4	249	0.970203	0.029897	0.918308
MORF_LCAT	112	0.9986	0.00149985	0.920608
CHIANG_LIVER_CANCER_SUBCLASS_POLYSOMY7_UP	59	0.977102	0.0229977	0.920908
chr1q43	15	0.967503	0.0325967	0.922808
PROTEIN_DNA_COMPLEX_ASSEMBLY	47	0.969303	0.0307969	0.934507
ATGCTGG,MIR-338	82	0.950105	0.049995	0.965003
RODRIGUES_NTN1_TARGETS_UP	14	0.950705	0.0493951	0.993401
V$ER_Q6_01	182	0.550845	0.449255	0.00049995
BENPORATH_MYC_TARGETS_WITH_EBOX	212	0.144086	0.856014	0.00059994
V$MEIS1_01	159	0.746025	0.254075	0.00069993
AMINE_BIOSYNTHETIC_PROCESS	15	0.80072	0.19938	0.00079992
SWEET_KRAS_ONCOGENIC_SIGNATURE	46	0.105389	0.894711	0.00079992
V$SP3_Q3	172	0.851615	0.148485	0.00109989
KEGG_TYROSINE_METABOLISM	38	0.260074	0.740026	0.00109989
HAHTOLA_MYCOSIS_FUNGOIDES_DN	15	0.059894	0.940206	0.00129987
SIG_PIP3_SIGNALING_IN_CARDIAC_MYOCTES	60	0.10189	0.89831	0.0019998
TAKAO_RESPONSE_TO_UVB_RADIATION_DN	87	0.260774	0.739326	0.0029997
NITROGEN_COMPOUND_BIOSYNTHETIC_PROCESS	24	0.576642	0.423458	0.00379962
NEGATIVE_REGULATION_OF_MULTICELLULAR_ORGANISMAL_PROCESS	29	0.584542	0.415558	0.0039996
CUI_GLUCOSE_DEPRIVATION	47	0.312969	0.687131	0.00429957
MORI_PLASMA_CELL_DN	21	0.059894	0.940206	0.00439956
V$PPARA_02	89	0.513849	0.486251	0.00449955
module_448	40	0.29837	0.70173	0.00479952
ZEMBUTSU_SENSITIVITY_TO_DOXORUBICIN	4	0.0851915	0.914909	0.00479952
V$DR1_Q3	160	0.828917	0.171183	0.00489951
ST_PHOSPHOINOSITIDE_3_KINASE_PATHWAY	30	0.090391	0.909709	0.0049995
KEGG_PHENYLALANINE_METABOLISM	15	0.108689	0.891411	0.00539946
TANG_SENESCENCE_TP53_TARGETS_UP	23	0.715628	0.284472	0.00559944
BOYAULT_LIVER_CANCER_SUBCLASS_G12_DN	15	0.832017	0.168183	0.00619938
YAGI_AML_WITH_T_8_21_TRANSLOCATION	343	0.217778	0.782322	0.00629937
module_166	47	0.427557	0.572543	0.00669933
RASHI_RESPONSE_TO_IONIZING_RADIATION_6	70	0.0793921	0.920708	0.00669933
KEGG_TRYPTOPHAN_METABOLISM	37	0.917608	0.0824918	0.00679932
V$STAT1_03	170	0.10159	0.89851	0.00679932
KEGG_CELL_ADHESION_MOLECULES_CAMS	124	0.248075	0.752025	0.00749925
BALLIF_DEVELOPMENTAL_DISABILITY_P16_P12_DELETION	12	0.146485	0.853615	0.0079992
KEGG_AUTOIMMUNE_THYROID_DISEASE	48	0.0587941	0.941306	0.0079992
PUJANA_BREAST_CANCER_WITH_BRCA1_MUTATED_DN	8	0.837716	0.162484	0.00869913
KEGG_LYSINE_DEGRADATION	41	0.761624	0.238476	0.00869913
SUH_COEXPRESSED_WITH_ID1_AND_ID2_UP	19	0.191981	0.808119	0.00869913
BIOCARTA_GABA_PATHWAY	10	0.937906	0.0621938	0.00889911
module_256	51	0.113589	0.886511	0.00919908
SMID_BREAST_CANCER_RELAPSE_IN_BRAIN_UP	39	0.562644	0.437456	0.00959904
DNA_BINDING	554	0.873213	0.126887	0.00969903
SHAFFER_IRF4_TARGETS_IN_ACTIVATED_DENDRITIC_CELL	58	0.0513949	0.948705	0.00979902
NELSON_RESPONSE_TO_ANDROGEN_DN	15	0.319468	0.680632	0.010099
CELLULAR_MONOVALENT_INORGANIC_CATION_HOMEOSTASIS	10	0.0648935	0.935206	0.010199
G_PROTEIN_SIGNALING_ADENYLATE_CYCLASE_ACTIVATING_PATHWAY	25	0.475852	0.524248	0.010299
VALK_AML_CLUSTER_13	28	0.171183	0.828917	0.010499
module_213	75	0.475652	0.524448	0.0105989
module_93	167	0.0848915	0.915208	0.0108989
V$MZF1_02	162	0.617038	0.383062	0.0110989
SCHAVOLT_TARGETS_OF_TP53_AND_TP63	14	0.318968	0.681132	0.0114989
ESTABLISHMENT_AND_OR_MAINTENANCE_OF_CELL_POLARITY	18	0.30207	0.69803	0.0116988
FERNANDEZ_BOUND_BY_MYC	170	0.175282	0.824818	0.0120988
ZEMBUTSU_SENSITIVITY_TO_METHOTREXATE	4	0.930807	0.0693931	0.0126987
BIOCARTA_ASBCELL_PATHWAY	12	0.158184	0.841916	0.0132987
SIGNAL_SEQUENCE_BINDING	14	0.182082	0.818018	0.0134987
KEGG_PROTEIN_EXPORT	20	0.138186	0.861914	0.0135986
BOYLAN_MULTIPLE_MYELOMA_PCA1_UP	75	0.155584	0.844516	0.0143986
V$ALX4_01	12	0.794221	0.205879	0.0145985
DEVELOPMENTAL_MATURATION	16	0.783422	0.216678	0.0146985
TANAKA_METHYLATED_IN_ESOPHAGEAL_CARCINOMA	91	0.246775	0.753325	0.0146985
BONOME_OVARIAN_CANCER_SURVIVAL_OPTIMAL_DEBULKING	209	0.168283	0.831817	0.0146985
CHAUHAN_RESPONSE_TO_METHOXYESTRADIOL_UP	46	0.0582942	0.941806	0.0146985
KONDO_PROSTATE_CANCER_HCP_WITH_H3K27ME3	86	0.875612	0.124488	0.0148985
V$MYB_Q5_01	174	0.780422	0.219678	0.0150985
TOMLINS_PROSTATE_CANCER_UP	32	0.390261	0.609839	0.0156984
NUCLEOBASENUCLEOSIDENUCLEOTIDE_AND_NUCLEIC_ACID_TRANSMEMBRANE_TRANSPORTER_ACTIVITY	10	0.207679	0.792421	0.0157984
GCGSCMNTTT_UNKNOWN	47	0.364464	0.635636	0.0160984
MAHADEVAN_IMATINIB_RESISTANCE_UP	18	0.869113	0.130987	0.0165983
SIG_BCR_SIGNALING_PATHWAY	43	0.227477	0.772623	0.0166983
ARGGGTTAA_UNKNOWN	92	0.814819	0.185281	0.0171983
LI_AMPLIFIED_IN_LUNG_CANCER	153	0.0542946	0.945805	0.0178982
PEPTIDE_BINDING	77	0.893411	0.106689	0.0179982
ROSS_AML_OF_FAB_M7_TYPE	68	0.0888911	0.911209	0.0179982
SWEET_KRAS_TARGETS_UP	22	0.763624	0.236476	0.0184982
KYNG_ENVIRONMENTAL_STRESS_RESPONSE_NOT_BY_UV_IN_WS	6	0.826217	0.173883	0.0185981
BIOCARTA_IL5_PATHWAY	10	0.142586	0.857514	0.0187981
V$PAX4_03	188	0.824018	0.176082	0.019998
V$CACBINDINGPROTEIN_Q6	162	0.920408	0.079692	0.020298
DOUBLE_STRAND_BREAK_REPAIR	19	0.50185	0.49825	0.020398
module_150	14	0.529747	0.470353	0.020498
NITROGEN_COMPOUND_METABOLIC_PROCESS	140	0.0582942	0.941806	0.0208979
REACTOME_REMOVAL_OF_DNA_PATCH_CONTAINING_ABASIC_RESIDUE	13	0.457054	0.543046	0.0212979
BIOCARTA_EIF_PATHWAY	16	0.692731	0.307369	0.0213979
BONOME_OVARIAN_CANCER_POOR_SURVIVAL_UP	25	0.582142	0.417958	0.0214979
YRCCAKNNGNCGC_UNKNOWN	46	0.785421	0.214679	0.0220978
chr2p11	43	0.0653935	0.934707	0.0221978
BIOCARTA_TH1TH2_PATHWAY	19	0.0738926	0.926207	0.0222978
REGULATION_OF_PHOSPHORYLATION	46	0.187681	0.812419	0.0223978
V$HNF4_DR1_Q3	172	0.737726	0.262374	0.0224978
LE_SKI_TARGETS_UP	15	0.777122	0.222978	0.0229977
RYTGCNWTGGNR_UNKNOWN	76	0.340566	0.659534	0.0233977
V$DR4_Q2	175	0.557344	0.442756	0.0235976
NIKOLSKY_BREAST_CANCER_20Q12_Q13_AMPLICON	121	0.114589	0.885511	0.0236976
NEGATIVE_REGULATION_OF_BIOSYNTHETIC_PROCESS	27	0.110489	0.889611	0.0239976
FUNG_IL2_TARGETS_WITH_STAT5_BINDING_SITES_T1	9	0.282872	0.717228	0.0244976
module_454	10	0.547445	0.452655	0.0246975
SHEDDEN_LUNG_CANCER_GOOD_SURVIVAL_A12	283	0.0629937	0.937106	0.0249975
BIOCARTA_FCER1_PATHWAY	35	0.917408	0.0826917	0.0253975
NEGATIVE_REGULATION_OF_PHOSPHORYLATION	12	0.0530947	0.947005	0.0254975
HEIDENBLAD_AMPLIFIED_IN_BONE_CANCER	6	0.744026	0.256174	0.0256974
WCAANNNYCAG_UNKNOWN	168	0.533347	0.466753	0.0259974
CELLULAR_CATABOLIC_PROCESS	199	0.0528947	0.947205	0.0261974
DAIRKEE_CANCER_PRONE_RESPONSE_BPA_E2	101	0.206579	0.793521	0.0266973
V$MYOGENIN_Q6	173	0.728827	0.271273	0.0267973
LOPES_METHYLATED_IN_COLON_CANCER_UP	21	0.185581	0.814519	0.0267973
ELECTRON_CARRIER_ACTIVITY	72	0.143686	0.856414	0.0271973
module_120	67	0.639636	0.360464	0.0272973
BIOGENIC_AMINE_METABOLIC_PROCESS	16	0.191281	0.808819	0.0274973
HOLLMAN_APOPTOSIS_VIA_CD40_UP	179	0.144186	0.855914	0.0274973
chr22q11	112	0.059894	0.940206	0.0274973
GUTIERREZ_MULTIPLE_MYELOMA_DN	30	0.125787	0.874313	0.0276972
XU_CREBBP_TARGETS_DN	36	0.492851	0.507249	0.0282972
ST_T_CELL_SIGNAL_TRANSDUCTION	39	0.214779	0.785321	0.0283972
RYTGCNNRGNAAC_V$MIF1_01	52	0.390961	0.609139	0.0286971
module_103	12	0.107689	0.892411	0.0286971
DI___TRI_VALENT_INORGANIC_CATION_TRANSPORT	31	0.50305	0.49705	0.0288971
MARSON_FOXP3_TARGETS_DN	37	0.208079	0.792021	0.0288971
chr14q24	67	0.930007	0.070093	0.0289971
MUELLER_METHYLATED_IN_GLIOBLASTOMA	41	0.310169	0.689931	0.0289971
KYNG_ENVIRONMENTAL_STRESS_RESPONSE_NOT_BY_UV_IN_OLD	10	0.257674	0.742426	0.0289971
NATSUME_RESPONSE_TO_INTERFERON_BETA_UP	63	0.112289	0.887811	0.0291971
REGULATION_OF_CELLULAR_PH	9	0.140786	0.859314	0.0294971
TONKS_TARGETS_OF_RUNX1_RUNX1T1_FUSION_SUSTAINED_IN_GRANULOCYTE_UP	15	0.423858	0.576242	0.029697
RASHI_RESPONSE_TO_IONIZING_RADIATION_3	42	0.180582	0.819518	0.029797
LIU_BREAST_CANCER	14	0.840616	0.159584	0.029897
NEGATIVE_REGULATION_OF_RESPONSE_TO_STIMULUS	11	0.089691	0.910409	0.030497
GAURNIER_PSMD4_TARGETS	53	0.0771923	0.922908	0.030497
BIOCARTA_IL4_PATHWAY	11	0.331967	0.668133	0.0308969
chr20q13	129	0.170283	0.829817	0.0309969
ZHAN_EARLY_DIFFERENTIATION_GENES_UP	6	0.516448	0.483652	0.0310969
module_149	36	0.481852	0.518248	0.0317968
AIYAR_COBRA1_TARGETS_DN	28	0.29507	0.705029	0.0328967
chr17q25	123	0.270573	0.729527	0.0331967
BROWNE_HCMV_INFECTION_6HR_UP	63	0.115588	0.884512	0.0331967
TURASHVILI_BREAST_CARCINOMA_DUCTAL_VS_LOBULAR_DN	5	0.459454	0.540646	0.0339966
TONG_INTERACT_WITH_PTTG1	50	0.227277	0.772823	0.0343966
CHOW_RASSF1_TARGETS_UP	24	0.188481	0.811719	0.0352965
TRANSCRIPTION_FACTOR_ACTIVITY	323	0.814119	0.185981	0.0353965
GNF2_CD48	30	0.0675932	0.932507	0.0355964
FRIDMAN_IMMORTALIZATION_DN	31	0.138886	0.861214	0.0360964
TONKS_TARGETS_OF_RUNX1_RUNX1T1_FUSION_SUSTAINDED_IN_ERYTHROCYTE_UP	43	0.444756	0.555344	0.0361964
OXIDOREDUCTASE_ACTIVITY	264	0.268073	0.732027	0.0361964
V$FXR_Q3	79	0.875512	0.124588	0.0363964
NEGATIVE_REGULATION_OF_CELL_DIFFERENTIATION	26	0.731527	0.268573	0.0364964
V$LEF1_Q2	156	0.115288	0.884812	0.0365963
BIOCARTA_BLYMPHOCYTE_PATHWAY	11	0.187681	0.812419	0.0366963
NEGATIVE_REGULATION_OF_IMMUNE_SYSTEM_PROCESS	14	0.177682	0.822418	0.0371963
V$USF_02	183	0.916408	0.0836916	0.0372963
V$AHR_01	50	0.262574	0.737526	0.0375962
NEGATIVE_REGULATION_OF_CELLULAR_BIOSYNTHETIC_PROCESS	26	0.164384	0.835816	0.0381962
YTCCCRNNAGGY_UNKNOWN	52	0.490351	0.509749	0.0382962
NAKAMURA_BRONCHIAL_AND_BRONCHIOLAR_EPITHELIA	6	0.415158	0.584942	0.0382962
MYLLYKANGAS_AMPLIFICATION_HOT_SPOT_5	4	0.577242	0.422858	0.0383962
ICHIBA_GRAFT_VERSUS_HOST_DISEASE_D7_DN	36	0.663734	0.336366	0.0387961
OXIDOREDUCTASE_ACTIVITY_ACTING_ON_THE_ALDEHYDE_OR_OXO_GROUP_OF_DONORSNAD_OR_NADP_AS_ACCEPTOR	15	0.907609	0.0924908	0.0389961
REGULATION_OF_MULTICELLULAR_ORGANISMAL_PROCESS	139	0.463654	0.536446	0.0390961
HASLINGER_B_CLL_WITH_13Q14_DELETION	16	0.173183	0.826917	0.0390961
ER_TO_GOLGI_VESICLE_MEDIATED_TRANSPORT	16	0.148185	0.851915	0.0390961
BIOCARTA_EIF2_PATHWAY	11	0.19778	0.80232	0.0392961
chr1q41	26	0.445755	0.554345	0.0393961
BOYLAN_MULTIPLE_MYELOMA_C_D_DN	219	0.0848915	0.915208	0.0393961
WEIGEL_OXIDATIVE_STRESS_RESPONSE	29	0.414359	0.585741	0.0394961
WIKMAN_ASBESTOS_LUNG_CANCER_UP	17	0.188881	0.811219	0.0394961
module_224	8	0.114089	0.886011	0.0394961
ADENYLATE_CYCLASE_ACTIVATION	19	0.411559	0.588541	0.039796
DACOSTA_UV_RESPONSE_VIA_ERCC3_COMMON_UP	51	0.515048	0.485051	0.040096
chr3q	6	0.823318	0.176882	0.040196
CELL_MATURATION	14	0.515848	0.484252	0.040396
B_CELL_ACTIVATION	18	0.188281	0.811819	0.0405959
V$SREBP1_01	120	0.286271	0.713829	0.0408959
SCHUHMACHER_MYC_TARGETS_DN	7	0.309069	0.691031	0.0413959
KUROKAWA_LIVER_CANCER_EARLY_RECURRENCE_DN	5	0.191681	0.808419	0.0413959
module_180	106	0.165883	0.834217	0.0413959
SPIELMAN_LYMPHOBLAST_EUROPEAN_VS_ASIAN_2FC_DN	14	0.119488	0.880612	0.0413959
CGCTGCT,MIR-503	18	0.714929	0.285271	0.0415958
V$CREB_Q4_01	147	0.612439	0.387661	0.0415958
ENK_UV_RESPONSE_KERATINOCYTE_UP	501	0.0570943	0.943006	0.0415958
V$SRY_02	173	0.892311	0.107789	0.0417958
ZHAN_MULTIPLE_MYELOMA_UP	49	0.117988	0.882112	0.0417958
AMINO_ACID_DERIVATIVE_METABOLIC_PROCESS	23	0.329267	0.670933	0.0420958
REACTOME_INNATE_IMMUNITY_SIGNALING	114	0.185881	0.814219	0.0420958
REACTOME_DOWNSTREAM_TCR_SIGNALING	38	0.0613939	0.938706	0.0423958
FUNG_IL2_SIGNALING_2	11	0.180582	0.819518	0.0424958
REGULATION_OF_CELLULAR_METABOLIC_PROCESS	715	0.421858	0.578242	0.0425957
GCM_ANP32B	30	0.279972	0.720128	0.0425957
NAGASHIMA_NRG1_SIGNALING_DN	49	0.458754	0.541346	0.0426957
chr7q31	68	0.862014	0.138086	0.0427957
AMIT_DELAYED_EARLY_GENES	15	0.678232	0.321868	0.0427957
PIEPOLI_LGI1_TARGETS_DN	15	0.811319	0.188781	0.0431957
REACTOME_METABOLISM_OF_CARBOHYDRATES	112	0.117488	0.882612	0.0433957
V$ATF_B	134	0.645835	0.354265	0.0437956
KEGG_CARDIAC_MUSCLE_CONTRACTION	70	0.725727	0.274373	0.0439956
LANDEMAINE_LUNG_METASTASIS	17	0.450955	0.549245	0.0439956
ONE_CARBON_COMPOUND_METABOLIC_PROCESS	26	0.493351	0.506749	0.0445955
BIOCARTA_MEF2D_PATHWAY	17	0.822218	0.177882	0.0447955
GCANCTGNY_V$MYOD_Q6	615	0.79502	0.205079	0.0447955
module_465	13	0.780822	0.219278	0.0451955
INORGANIC_ANION_TRANSPORT	16	0.59614	0.40396	0.0451955
NUCLEAR_UBIQUITIN_LIGASE_COMPLEX	11	0.0979902	0.90211	0.0452955
DACOSTA_UV_RESPONSE_VIA_ERCC3_XPCS_UP	17	0.630737	0.369363	0.0455954
module_519	13	0.524448	0.475652	0.0455954
MYLLYKANGAS_AMPLIFICATION_HOT_SPOT_18	3	0.90011	0.09999	0.0457954
REGULATION_OF_BINDING	56	0.873213	0.126887	0.0457954
module_470	14	0.791121	0.208979	0.0468953
KEGG_ERBB_SIGNALING_PATHWAY	84	0.743226	0.256874	0.0470953
MORF_PPP6C	84	0.250675	0.749425	0.0470953
KINASE_ACTIVATOR_ACTIVITY	10	0.738226	0.261874	0.0472953
GOLGI_ASSOCIATED_VESICLE	25	0.520248	0.479852	0.0472953
V$MAZ_Q6	130	0.407159	0.592941	0.0480952
NEGATIVE_REGULATION_OF_CELLULAR_METABOLIC_PROCESS	233	0.179482	0.820618	0.0483952
SMITH_TERT_TARGETS_UP	125	0.0679932	0.932107	0.0485951
MORF_PPP2CA	99	0.228577	0.771523	0.0489951
TELOMERIC_DNA_BINDING	10	0.90051	0.09959	0.0490951
V$MSX1_01	135	0.29917	0.70093	0.0490951
BIOCARTA_PROTEASOME_PATHWAY	19	0.105989	0.894111	0.0491951
MORF_PRKAR1A	128	0.131987	0.868113	0.0492951
GNF2_HLA-C	42	0.0933907	0.906709	0.0492951
TGACGTCA_V$ATF3_Q6	163	0.719228	0.280872	0.0493951
EPITHELIAL_CELL_DIFFERENTIATION	8	0.881612	0.118488	0.0494951
V$NFKB_Q6_01	159	0.565443	0.434657	0.049595
POSITIVE_REGULATION_OF_T_CELL_PROLIFERATION	11	0.555844	0.444256	0.049595
RESPONSE_TO_TEMPERATURE_STIMULUS	15	0.334367	0.665733	0.049595
FERRANDO_TAL1_NEIGHBORS	14	0.40116	0.59894	0.049795
CAR_MYST2	24	0.758624	0.241476	0.049895
V$STAT1_02	166	0.209879	0.790221	0.049995
